# Supplementary material for: Predicting GD2 expression across cancer types by the integration of pathway topology and transcriptome data
Source: Front Bioinform. 2025 Dec 4;5:1705930. doi: 10.3389/fbinf.2025.1705930 (PMC12711791; doi:10.3389/fbinf.2025.1705930)
Supplement: Supplementary file 2 [file Table3.xlsx]

## Sheet: NB-GN
	P-value	Effectsize	95% CI (lower/upper)
ras	3.7e-05	1	0.9678588/1.0000000
rasTP	0.002359	0.822222	0.3482318/0.9613823
rasTPrec	0.003317	0.8	0.3219437/0.9529930
twogenes	3.7e-05	1	0.9678588/1.0000000
Group	n
NB	6
GN	15

## Sheet: HGG.H3 (St.Jude)
	P-value	Effectsize	95% CI (lower/upper)
ras	0.000385	0.74	0.3415875/0.9132512
rasTP	0.0002	0.77	0.3892576/0.9254837
rasTPrec	0.000385	0.74	0.3186432/0.9174263
twogenes	0.110323	0.355769	-0.08872619/0.68209822
Group	n
HGG-H3.3K27M	16
HGG-WT	13

## Sheet: Kelly_cells
	P-value	Effectsize	95% CI (lower/upper)
ras	0.028571	-1	-1/-0.6395432
rasTP	0.028571	-1	-1/-0.6395432
rasTPrec	0.028571	-1	-1/-0.6395432
twogenes	0.028571	-1	-1/-0.6395432
Group	n
Low_GD2	4
High_GD2	4

## Sheet: DMG-HGG
	P-value	Effectsize	95% CI (lower/upper)
ras	0.001581	0.379212	0.1544029 0.5666880
rasTP	0.0001	0.462743	0.2359573/0.6417268
rasTPrec	8.1e-05	0.468438	0.2408305/0.6472088
twogenes	0.345377	-0.11533	-0.3425663/0.1246547
Group	n
DMG, H3 K28	43
HGG, H3 wildtype	49

## Sheet: GSE203174 -MB-CB
Group	n
CB	5
Group3	17
Group4	35
SHH	23
WNT	6
Kruskal-Wallis Test
	P-value
ras	0.2949
rasTP	0.002854
rasTPrec	0.0003188
twogenes	4.645e-05
GD2 score based on ras
.y. group1 group2 n1 n2 statistic p p.adj p.adj.signif
* <chr> <chr> <chr> <int> <int> <dbl> <dbl> <dbl> <chr>
1 ras CB Group3 5 17 -1.13 0.260 1 ns
2 ras CB Group4 5 35 -0.527 0.599 1 ns
3 ras CB SHH 5 23 -0.678 0.498 1 ns
4 ras CB WNT 5 6 -1.79 0.0741 0.741 ns
5 ras Group3 Group4 17 35 1.08 0.278 1 ns
6 ras Group3 SHH 17 23 0.745 0.457 1 ns
7 ras Group3 WNT 17 6 -1.07 0.284 1 ns
8 ras Group4 SHH 35 23 -0.308 0.758 1 ns
9 ras Group4 WNT 35 6 -1.88 0.0605 0.605 ns
10 ras SHH WNT 23 6 -1.63 0.103 1 ns
GD2 score based on rasTP
.y. group1 group2 n1 n2 statistic p p.adj p.adj.signif
* <chr> <chr> <chr> <int> <int> <dbl> <dbl> <dbl> <chr>
1 rasTP CB Group3 5 17 -2.10 0.0359 0.359 ns
2 rasTP CB Group4 5 35 -0.965 0.335 1 ns
3 rasTP CB SHH 5 23 -0.988 0.323 1 ns
4 rasTP CB WNT 5 6 -3.12 0.00181 0.0181 *
5 rasTP Group3 Group4 17 35 2.05 0.0404 0.404 ns
6 rasTP Group3 SHH 17 23 1.81 0.0700 0.700 ns
7 rasTP Group3 WNT 17 6 -1.73 0.0835 0.835 ns
8 rasTP Group4 SHH 35 23 -0.0984 0.922 1 ns
9 rasTP Group4 WNT 35 6 -3.23 0.00123 0.0123 *
10 rasTP SHH WNT 23 6 -3.06 0.00224 0.0224 *
GD2 score based on rasTPrec
.y. group1 group2 n1 n2 statistic p p.adj p.adj.signif
* <chr> <chr> <chr> <int> <int> <dbl> <dbl> <dbl> <chr>
1 rasTPrec CB Group3 5 17 -2.72 0.00655 0.0655 ns
2 rasTPrec CB Group4 5 35 -1.58 0.115 1 ns
3 rasTPrec CB SHH 5 23 -1.41 0.158 1 ns
4 rasTPrec CB WNT 5 6 -3.75 0.000174 0.00174 **
5 rasTPrec Group3 Group4 17 35 2.13 0.0333 0.333 ns
6 rasTPrec Group3 SHH 17 23 2.15 0.0317 0.317 ns
7 rasTPrec Group3 WNT 17 6 -1.87 0.0609 0.609 ns
8 rasTPrec Group4 SHH 35 23 0.216 0.829 1 ns
9 rasTPrec Group4 WNT 35 6 -3.44 0.000585 0.00585 **
10 rasTPrec SHH WNT 23 6 -3.44 0.000580 0.00580 **
twogenescore
.y. group1 group2 n1 n2 statistic p p.adj p.adj.signif
* <chr> <chr> <chr> <int> <int> <dbl> <dbl> <dbl> <chr>
1 twogenescore CB Group3 5 17 -5.03 0.000000494 0.00000494 ****
2 twogenescore CB Group4 5 35 -3.11 0.00185 0.0185 *
3 twogenescore CB SHH 5 23 -2.43 0.0149 0.149 ns
4 twogenescore CB WNT 5 6 -4.48 0.00000763 0.0000763 ****
5 twogenescore Group3 Group4 17 35 3.62 0.000296 0.00296 **
6 twogenescore Group3 SHH 17 23 4.24 0.0000221 0.000221 ***
7 twogenescore Group3 WNT 17 6 -0.319 0.750 1 ns
8 twogenescore Group4 SHH 35 23 1.07 0.285 1 ns
9 twogenescore Group4 WNT 35 6 -2.76 0.00571 0.0571 ns
10 twogenescore SHH WNT 23 6 -3.29 0.00100 0.0100 **

## Sheet: CBTTC MB
Group	n
Group3	21
Group4	52
SHH	31
WNT	11
Kruskal-Wallis Test
	P-value
ras	0.2548
rasTP	0.0006527
rasTPrec	0.03217
twogenes	0.2168
GD2 score based on ras
.y. group1 group2 n1 n2 statistic p p.adj p.adj.signif
* <chr> <chr> <chr> <int> <int> <dbl> <dbl> <dbl> <chr>
1 ras MB, Group3 MB, Group4 21 52 0.786 0.432 1 ns
2 ras MB, Group3 MB, SHH 21 31 0.357 0.721 1 ns
3 ras MB, Group3 MB, WNT 21 11 -1.22 0.223 1 ns
4 ras MB, Group4 MB, SHH 52 31 -0.451 0.652 1 ns
5 ras MB, Group4 MB, WNT 52 11 -1.98 0.0479 0.288 ns
6 ras MB, SHH MB, WNT 31 11 -1.58 0.114 0.686 ns
GD2 score based on rasTP
.y. group1 group2 n1 n2 statistic p p.adj p.adj.signif
* <chr> <chr> <chr> <int> <int> <dbl> <dbl> <dbl> <chr>
1 rasTP MB, Group3 MB, Group4 21 52 1.82 0.0685 0.411 ns
2 rasTP MB, Group3 MB, SHH 21 31 1.31 0.191 1 ns
3 rasTP MB, Group3 MB, WNT 21 11 -2.24 0.0252 0.151 ns
4 rasTP MB, Group4 MB, SHH 52 31 -0.449 0.654 1 ns
5 rasTP MB, Group4 MB, WNT 52 11 -3.93 0.0000849 0.000509 ***
6 rasTP MB, SHH MB, WNT 31 11 -3.43 0.000612 0.00367 **
GD2 score based on rasTPrec
.y. group1 group2 n1 n2 statistic p p.adj p.adj.signif
* <chr> <chr> <chr> <int> <int> <dbl> <dbl> <dbl> <chr>
1 rasTPrec MB, Group3 MB, Group4 21 52 2.60 0.00930 0.0558 ns
2 rasTPrec MB, Group3 MB, SHH 21 31 2.16 0.0308 0.185 ns
3 rasTPrec MB, Group3 MB, WNT 21 11 -2.05 0.0403 0.242 ns
4 rasTPrec MB, Group4 MB, SHH 52 31 -0.274 0.784 1 ns
5 rasTPrec MB, Group4 MB, WNT 52 11 -4.33 0.0000152 0.0000911 ****
6 rasTPrec MB, SHH MB, WNT 31 11 -3.91 0.0000908 0.000545 ***
twogenescore
.y. group1 group2 n1 n2 statistic p p.adj p.adj.signif
* <chr> <chr> <chr> <int> <int> <dbl> <dbl> <dbl> <chr>
1 twogenescore MB, Group3 MB, Group4 21 52 0.405 0.685 1 ns
2 twogenescore MB, Group3 MB, SHH 21 31 -1.03 0.302 1 ns
3 twogenescore MB, Group3 MB, WNT 21 11 -1.09 0.276 1 ns
4 twogenescore MB, Group4 MB, SHH 52 31 -1.75 0.0807 0.484 ns
5 twogenescore MB, Group4 MB, WNT 52 11 -1.54 0.124 0.746 ns
6 twogenescore MB, SHH MB, WNT 31 11 -0.324 0.746 1 ns

## Sheet: TCGA BRCA
		group1	group2	n1	n2	statistic	p	p.adj	p.adj.signif
	.y.
1	ras	BL1	BL2	59	34	-172387748	84730	1000000	ns
2	ras	BL1	ER	59	717	-1055102729	5.02447e-20	1.05514e-18	****
3	ras	BL1	HER2	59	158	-828348460	1.19622e-10	2.51207e-09	****
4	ras	BL1	LAR	59	38	-303457902	2408.72	50583.1	ns
5	ras	BL1	M	59	45	0.593326	552963	1000000	ns
6	ras	BL1	UNC	59	4	0.215918	829052	1000000	ns
7	ras	BL2	ER	34	717	-602701303	0.00167018	0.0350737	****
8	ras	BL2	HER2	34	158	-472170781	2.33873	49.1132	****
9	ras	BL2	LAR	34	38	-110147258	270691	1000000	ns
10	ras	BL2	M	34	45	215026792	31534	662215	ns
11	ras	BL2	UNC	34	4	0.913247	361113	1000000	ns
12	ras	ER	HER2	717	158	187968376	60151.2	1000000	ns
13	ras	ER	LAR	717	38	479276650	1.64497	34.5444	****
14	ras	ER	M	717	45	1006295944	8.05401e-18	1.69134e-16	****
15	ras	ER	UNC	717	4	307260969	2121.96	44561.1	*
16	ras	HER2	LAR	158	38	350140234	462.817	9719.15	**
17	ras	HER2	M	158	45	817451244	2.97065e-10	6.23836e-09	****
18	ras	HER2	UNC	158	4	271660317	6595.56	138507	ns
19	ras	LAR	M	38	45	339801769	678.76	14254	*
20	ras	LAR	UNC	38	4	141300740	157654	1000000	ns
21	ras	M	UNC	45	4	-0.0112526	991022	1000000	ns
		group1	group2	n1	n2	statistic	p	p.adj	p.adj.signif
	.y.
1	rasTP	BL1	BL2	59	34	-1740191366	81825.4	1000000	ns
2	rasTP	BL1	ER	59	717	-11234108844	2.77278e-23	5.82283e-22	****
3	rasTP	BL1	HER2	59	158	-8322908806	8.58305e-11	1.80244e-09	****
4	rasTP	BL1	LAR	59	38	-3347593367	815.165	17118.5	*
5	rasTP	BL1	M	59	45	0.703913	481487	1000000	ns
6	rasTP	BL1	UNC	59	4	0.270772	786566	1000000	ns
7	rasTP	BL2	ER	34	717	-6534104722	6.39912e-05	0.00134381	****
8	rasTP	BL2	HER2	34	158	-4734944332	2.19115	46.0142	****
9	rasTP	BL2	LAR	34	38	-1362394676	173073	1000000	ns
10	rasTP	BL2	M	34	45	2262047260	23694.5	497584	ns
11	rasTP	BL2	UNC	34	4	0.973509	330300	1000000	ns
12	rasTP	ER	HER2	717	158	2863935269	4184.14	87866.8	ns
13	rasTP	ER	LAR	717	38	4957417141	0.714365	15.0017	****
14	rasTP	ER	M	717	45	10807394753	3.17561e-21	6.66878e-20	****
15	rasTP	ER	UNC	717	4	3313653913	920.854	19337.9	*
16	rasTP	HER2	LAR	158	38	3174343558	1501.76	31536.9	*
17	rasTP	HER2	M	158	45	8339641825	7.45159e-11	1.56483e-09	****
18	rasTP	HER2	UNC	158	4	2784462864	5361.65	112595	ns
19	rasTP	LAR	M	38	45	3792886027	148.906	3127.04	**
20	rasTP	LAR	UNC	38	4	1590783452	111658	1000000	ns
21	rasTP	M	UNC	45	4	0.00111827	999108	1000000	ns
		group1	group2	n1	n2	statistic	p	p.adj	p.adj.signif
	.y.
1	rasTPrec	BL1	BL2	59	34	-178114706	74888.4	1000000	ns
2	rasTPrec	BL1	ER	59	717	-1136286267	6.40121e-24	1.34425e-22	****
3	rasTPrec	BL1	HER2	59	158	-834194596	7.30778e-11	1.53464e-09	****
4	rasTPrec	BL1	LAR	59	38	-336683435	760.364	15967.6	*
5	rasTPrec	BL1	M	59	45	0.753086	451398	1000000	ns
6	rasTPrec	BL1	UNC	59	4	0.273975	784104	1000000	ns
7	rasTPrec	BL2	ER	34	717	-658321624	4.60379e-05	0.000966795	****
8	rasTPrec	BL2	HER2	34	158	-470366272	2.55535	53.6624	****
9	rasTPrec	BL2	LAR	34	38	-134199265	179598	1000000	ns
10	rasTPrec	BL2	M	34	45	234368460	19094.3	400980	ns
11	rasTPrec	BL2	UNC	34	4	0.993322	320553	1000000	ns
12	rasTPrec	ER	HER2	717	158	302930789	2451.15	51474.1	ns
13	rasTPrec	ER	LAR	717	38	503813206	0.470097	9.87204	****
14	rasTPrec	ER	M	717	45	1098419618	4.55273e-22	9.56074e-21	****
15	rasTPrec	ER	UNC	717	4	335173431	803.071	16864.5	*
16	rasTPrec	HER2	LAR	158	38	316826854	1533.5	32203.5	*
17	rasTPrec	HER2	M	158	45	841442771	3.94818e-11	8.29117e-10	****
18	rasTPrec	HER2	UNC	158	4	279346843	5214.61	109507	ns
19	rasTPrec	LAR	M	38	45	385522586	115.623	2428.08	**
20	rasTPrec	LAR	UNC	38	4	160154531	109256	1000000	ns
21	rasTPrec	M	UNC	45	4	-0.0143628	988540	1000000	ns

## Sheet: TCGA GBM
		group1	group2	n1	n2	statistic	p	p.adj	p.adj.signif
	.y.
1	ras	LGr1	LGr2	20	4	-19756615	0.0481931	0.289159	ns
2	ras	LGr1	LGr3	20	10	10488453	0.294249	10000000000	ns
3	ras	LGr1	LGr4	20	119	-34965871	0.000471251	0.0028275	**
4	ras	LGr2	LGr3	4	10	25157375	0.0118784	0.0712702	ns
5	ras	LGr2	LGr4	4	119	0.466429	0.640909	10000000000	ns
6	ras	LGr3	LGr4	10	119	-38002779	0.000144534	0.000867203	***
	.y.	group1	group2	n1	n2	statistic	p	p.adj	p.adj.signif
1	rasTP	LGr1	LGr2	20	4	-18293925	0.0673408	0.404045	ns
2	rasTP	LGr1	LGr3	20	10	11857778	0.23571	1000000000	ns
3	rasTP	LGr1	LGr4	20	119	-24996305	0.0124323	0.0745937	ns
4	rasTP	LGr2	LGr3	4	10	24699621	0.0135127	0.0810764	ns
5	rasTP	LGr2	LGr4	4	119	0.782791	0.43375	1000000000	ns
6	rasTP	LGr3	LGr4	10	119	-32295854	0.0012397	0.00743819	**
		group1	group2	n1	n2	statistic	p	p.adj	p.adj.signif
	.y.
1	rasTPrec	LGr1	LGr2	20	4	-15986583	0.109897	0.659379	ns
2	rasTPrec	LGr1	LGr3	20	10	0.990576	0.321893	100000000	ns
3	rasTPrec	LGr1	LGr4	20	119	-23288347	0.0198678	0.119207	ns
4	rasTPrec	LGr2	LGr3	4	10	21285543	0.0332912	0.199747	ns
5	rasTPrec	LGr2	LGr4	4	119	0.615376	0.538306	100000000	ns
6	rasTPrec	LGr3	LGr4	10	119	-28746017	0.00404538	0.0242722	*

## Sheet: TCGA LGG
		group1	group2	n1	n2	statistic	p	p.adj	p.adj.signif
	.y.
1	ras	LGr1	LGr2	121	85	-617521907	0.000660718	0.00396431	****
2	ras	LGr1	LGr3	121	224	0.0748181	940359	1000000	ns
3	ras	LGr1	LGr4	121	77	-884597418	9.07332e-13	5.44399e-12	****
4	ras	LGr2	LGr3	85	224	692648067	4.31439e-06	2.58863e-05	****
5	ras	LGr2	LGr4	85	77	-264170883	8248.89	49493.4	*
6	ras	LGr3	LGr4	224	77	-982561759	8.7337e-17	5.24022e-16	****
		group1	group2	n1	n2	statistic	p	p.adj	p.adj.signif
	.y.
1	rasTP	LGr1	LGr2	121	85	-7852024	4.09376e-09	2.45626e-08	****
2	rasTP	LGr1	LGr3	121	224	-1874870	60810.6	364864	ns
3	rasTP	LGr1	LGr4	121	77	-9689232	3.35037e-16	2.01022e-15	****
4	rasTP	LGr2	LGr3	85	224	7062608	1.63406e-06	9.80438e-06	****
5	rasTP	LGr2	LGr4	85	77	-1914689	55532.2	333193	ns
6	rasTP	LGr3	LGr4	224	77	-9091056	9.80813e-14	5.88488e-13	****
		group1	group2	n1	n2	statistic	p	p.adj	p.adj.signif
	.y.
1	rasTPrec	LGr1	LGr2	121	85	-7761138	8.41704e-09	5.05023e-08	****
2	rasTPrec	LGr1	LGr3	121	224	-3072035	2126.05	12756.3	*
3	rasTPrec	LGr1	LGr4	121	77	-9995987	1.58698e-17	9.52187e-17	****
4	rasTPrec	LGr2	LGr3	85	224	5901408	0.00360413	0.0216248	****
5	rasTPrec	LGr2	LGr4	85	77	-2280685	22567.1	135403	ns
6	rasTPrec	LGr3	LGr4	224	77	-8407138	4.20136e-11	2.52082e-10	****

## Sheet: TCGA KIRC
	.y.	group1	group2	n1	n2	statistic	p	p.adj	p.adj.signif
1	ras	1	2	147	89	2856129	4288.4	25730.4	*
2	ras	1	3	147	93	8569667	1.03784e-11	6.22706e-11	****
3	ras	1	4	147	86	-0.794177	427092	1000000	ns
4	ras	2	3	89	93	5070296	0.397197	2.38318	****
5	ras	2	4	89	86	-3249950	1154.25	6925.52	**
6	ras	3	4	93	86	-8310553	9.52573e-11	5.71544e-10	****
		group1	group2	n1	n2	statistic	p	p.adj	p.adj.signif
	.y.
1	rasTP	1	2	147	89	3691351	223.066	1338.39	**
2	rasTP	1	3	147	93	9141380	6.16604e-14	3.69963e-13	****
3	rasTP	1	4	147	86	1265169	205811	1000000	ns
4	rasTP	2	3	89	93	4824642	1.40255	8.4153	****
5	rasTP	2	4	89	86	-2142875	32123.1	192739	ns
6	rasTP	3	4	93	86	-6948096	3.70249e-06	2.2215e-05	****
		group1	group2	n1	n2	statistic	p	p.adj	p.adj.signif
	.y.
1	rasTPrec	1	2	147	89	4108341	39.8512	239.107	***
2	rasTPrec	1	3	147	93	9248379	2.27922e-14	1.36753e-13	****
3	rasTPrec	1	4	147	86	1783698	74472.7	446836	ns
4	rasTPrec	2	3	89	93	4542565	5.55739	33.3443	****
5	rasTPrec	2	4	89	86	-2047707	40588.7	243532	ns
6	rasTPrec	3	4	93	86	-6572309	4.95408e-05	0.000297245	****

[truncated: 1 more sheets: TCGA BLCA]
