# Supplementary material for: Predicting GD2 expression across cancer types by the integration of pathway topology and transcriptome data
Source: Front Bioinform. 2025 Dec 4;5:1705930. doi: 10.3389/fbinf.2025.1705930 (PMC12711791; doi:10.3389/fbinf.2025.1705930)
Supplement: Supplementary file 4 [file Table1.xlsx]

## Sheet: Kernel_evaluation
	Kernel	Parameter	#SupportVectors	Precision	Recall	F1	Balanced Accuracy
SVM_1	vanilladot		174	0.99	0.6	0.75	0.8
SVM_2	rbfdot	sigma=0.01	272	1	0.07	0.14	0.54
SVM_3	rbfdot	sigma=0.03	252	1	0.46	0.63	0.73
SVM_4	rbfdot	sigma=0.05	226	1	0.5	0.67	0.75
SVM_5	rbfdot	sigma=0.1	204	0.99	0.56	0.71	0.78
SVM_6	rbfdot	sigma=0.5	193	0.97	0.64	0.77	0.82
SVM_7	rbfdot	sigma=1	202	0.97	0.64	0.77	0.82
SVM_8	rbfdot	sigma=3	409	0.96	0.66	0.78	0.83
SVM_9	rbfdot	sigma=10	908	0.95	0.66	0.78	0.83
SVM_10	polydot	degree=1	174	0.99	0.6	0.75	0.8
SVM_11	tanhdot	scale=0.01, offset=0.01	273	0	0	0	0.5
SVM_12	tanhdot	scale=0.01, offset=0.05	274	0	0	0	0.5
SVM_13	tanhdot	scale=0.01, offset=0.1	274	0	0	0	0.5
SVM_14	tanhdot	scale=0.01, offset=0.5	271	1	0.05	0.1	0.53
SVM_15	tanhdot	scale=0.01, offset=1	272	1	0.01	0.01	0.5
SVM_16	tanhdot	scale=0.01, offset=2	272	0	0	0	0.5
SVM_17	tanhdot	scale=0.05, offset=1	270	0.01	0.01	0.01	0.5
SVM_18	tanhdot	scale=0.1, offset=1	271	0.01	0.01	0.01	0.5
SVM_19	tanhdot	scale=0.5, offset=1	273	0	0	0	0.49
SVM_20	tanhdot	scale=1, offset=1	272	0	0	0	0.49
SVM_21	laplacedot	sigma=0.01	278	0	0	0	0.5
SVM_22	laplacedot	sigma=0.05	247	1	0.57	0.73	0.79
SVM_23	laplacedot	sigma=0.1	212	0.98	0.61	0.75	0.81
SVM_24	laplacedot	sigma=0.5	219	0.96	0.68	0.79	0.84
SVM_25	laplacedot	sigma=1	378	0.96	0.68	0.8	0.84
SVM_26	laplacedot	sigma=3	1596	0.95	0.69	0.8	0.85
SVM_27	laplacedot	sigma=10	5119	0.99	0.71	0.83	0.86
SVM_28	besseldot	sigma=0.01, order=0.5, degree=1	272	0	0	0	0.5
SVM_29	besseldot	sigma=0.05, order=0.5, degree=1	274	0	0	0	0.5
SVM_30	besseldot	sigma=0.1, order=0.5, degree=1	274	0	0	0	0.5
SVM_31	besseldot	sigma=0.4, order=0.5, degree=1	236	1	0.32	0.48	0.66
SVM_32	besseldot	sigma=0.5, order=0.5, degree=1	219	1	0.29	0.45	0.65
SVM_33	besseldot	sigma=1, order=0.5, degree=1	191	0.15	0.95	0.26	0.93
SVM_34	anovadot	sigma=0.01, degree=1	272	1	0.07	0.12	0.53

## Sheet: Reaction Sets
	GD2r+	GD2r-
r1	R05946,R05940	R05939,R05948,R05947,R05941
r2	R05937,R05946,R05940	R05939,R05948,R05947,R05941
r3	R05946,R05940	R05939,R05948,R05947,R05941,R05952
r4	R05946,R05940	R05939,R05948,R05947,R05941,R05949
r5	R05946,R05940	R05948,R05947
r6	R05946,R05940	R05939,R05948,R05947
r7	R05946,R05940	R05939,R05941,R05948
r8	R05946,R05940	R05939,R05941,R05948,R05947,R05938
r9	R05946,R05940,R05937	R05939,R05941,R05948,R05947,R05938
r10	R05946,R05940	R05939,R05941,R05948,R05947,R05938,R05956
r11	R05946,R05940,R05937	R05939,R05941,R05948,R05947,R05938,R05956
r12	R05946	R05939,R05941,R05948,R05947
r13	R05946	R05948,R05947
r14	R05946	R05948
r15	R05940	R05948
r16	R05940,R05946	R05948
r17	R05940,R05946	R05948,R05949

## Sheet: reaction_sets_ras
	ReactionSet	Accuracy	Kappa	Sensitivity	Specificity	Precision	Recall	F1	BalancedAccuracy	AUC	PR_AUC	DetectionRate	DetectionPrevalence	Prevalence
r1	r1	0.99	0.8	0.7	1	0.94	0.7	0.8	0.85	0.99	0.9	0.01	0.02	0.01
r2	r2	0.99	0.34	0.21	1	1	0.21	0.34	0.6	0.95	0.6	0	0.02	0
r3	r3	0.99	0.72	0.57	1	0.96	0.57	0.72	0.79	0.98	0.84	0.01	0.02	0.01
r4	r4	0.99	0.57	0.42	1	0.9	0.42	0.57	0.71	0.98	0.74	0.01	0.02	0.01
r5	r5	0.99	0.84	0.72	1	1	0.72	0.84	0.86	0.99	0.91	0.01	0.02	0.01
r6	r6	0.99	0.77	0.62	1	1	0.62	0.77	0.81	0.98	0.88	0.01	0.02	0.01
r7	r7	0.98	0	0	1	NA	0	NA	0.5	0.78	0.05	0	0.02	0
r8	r8	0.99	0.72	0.57	1	0.96	0.57	0.72	0.79	0.98	0.84	0.01	0.02	0.01
r9	r9	0.98	0	0	1	NA	0	NA	0.5	0.91	0.41	0	0.02	0
r10	r10	0.99	0.7	0.58	1	0.91	0.58	0.71	0.79	0.98	0.82	0.01	0.02	0.01
r11	r11	0.98	0	0	1	NA	0	NA	0.5	0.92	0.33	0	0.02	0
r12	r12	0.98	0	0	1	NA	0	NA	0.5	0.96	0.44	0	0.02	0
r13	r13	0.98	0	0	1	NA	0	NA	0.5	0.94	0.2	0	0.02	0
r14	r14	0.98	0	0	1	NA	0	NA	0.5	0.09	0.01	0	0.02	0
r15	r15	0.98	0	0	1	NA	0	NA	0.5	0.94	0.27	0	0.02	0
r16	r16	0.98	0	0	1	NA	0	NA	0.5	0.89	0.1	0	0.02	0
r17	r17	0.98	0	0	1	NA	0	NA	0.5	0.87	0.08	0	0.02	0

## Sheet: reaction_sets_rasTP
	ReactionSet	Accuracy	Kappa	Sensitivity	Specificity	Precision	Recall	F1	BalancedAccuracy	AUC	PR_AUC	DetectionRate	DetectionPrevalence	Prevalence
r1	r1	0.99	0.75	0.6	1	0.99	0.6	0.75	0.8	0.98	0.84	0.01	0.02	0.01
r2	r2	0.99	0.64	0.49	1	0.96	0.49	0.64	0.74	0.97	0.78	0.01	0.02	0.01
r3	r3	0.99	0.67	0.51	1	0.97	0.51	0.67	0.76	0.98	0.79	0.01	0.02	0.01
r4	r4	0.99	0.68	0.53	1	0.97	0.53	0.69	0.76	0.98	0.81	0.01	0.02	0.01
r5	r5	0.99	0.72	0.57	1	0.96	0.57	0.72	0.79	0.98	0.83	0.01	0.02	0.01
r6	r6	0.99	0.68	0.53	1	0.96	0.53	0.68	0.76	0.98	0.8	0.01	0.02	0.01
r7	r7	0.99	0.52	0.38	1	0.84	0.38	0.53	0.69	0.97	0.65	0.01	0.02	0.01
r8	r8	0.99	0.72	0.58	1	0.96	0.58	0.72	0.79	0.98	0.82	0.01	0.02	0.01
r9	r9	0.99	0.6	0.44	1	0.95	0.44	0.6	0.72	0.96	0.74	0.01	0.02	0.01
r10	r10	0.99	0.74	0.62	1	0.93	0.62	0.74	0.81	0.98	0.85	0.01	0.02	0.01
r11	r11	0.99	0.62	0.46	1	0.97	0.46	0.63	0.73	0.97	0.76	0.01	0.02	0.01
r12	r12	0.98	0	0	1	NA	0	NA	0.5	0.92	0.13	0	0.02	0
r13	r13	0.98	0	0	1	NA	0	NA	0.5	0.88	0.07	0	0.02	0
r14	r14	0.98	0	0	1	NA	0	NA	0.5	0.93	0.13	0	0.02	0
r15	r15	0.98	0	0	1	NA	0	NA	0.5	0.11	0.01	0	0.02	0
r16	r16	0.98	0.24	0.15	1	0.77	0.15	0.25	0.57	0.97	0.58	0	0.02	0
r17	r17	0.98	0	0	1	NA	0	NA	0.5	0.04	0.01	0	0.02	0

## Sheet: reaction_sets_rasTPrec
	ReactionSet	Accuracy	Kappa	Sensitivity	Specificity	Precision	Recall	F1	BalancedAccuracy	AUC	PR_AUC	DetectionRate	DetectionPrevalence	Prevalence
r1	r1	0.99	0.63	0.47	1	0.97	0.47	0.63	0.74	0.98	0.78	0.01	0.02	0.01
r2	r2	0.99	0.51	0.35	1	0.96	0.35	0.52	0.68	0.96	0.68	0.01	0.02	0.01
r3	r3	0.99	0.63	0.47	1	0.96	0.47	0.63	0.74	0.97	0.76	0.01	0.02	0.01
r4	r4	0.99	0.58	0.43	1	0.94	0.43	0.59	0.71	0.97	0.73	0.01	0.02	0.01
r5	r5	0.99	0.7	0.55	1	0.96	0.55	0.7	0.78	0.98	0.81	0.01	0.02	0.01
r6	r6	0.99	0.64	0.49	1	0.94	0.49	0.65	0.75	0.97	0.76	0.01	0.02	0.01
r7	r7	0.98	0	0	1	NA	0	NA	0.5	0.96	0.56	0	0.02	0
r8	r8	0.99	0.63	0.48	1	0.94	0.48	0.63	0.74	0.97	0.75	0.01	0.02	0.01
r9	r9	0.99	0.45	0.29	1	0.98	0.29	0.45	0.65	0.95	0.63	0.01	0.02	0.01
r10	r10	0.99	0.62	0.46	1	0.94	0.46	0.62	0.73	0.97	0.75	0.01	0.02	0.01
r11	r11	0.99	0.43	0.28	1	0.97	0.28	0.43	0.64	0.95	0.63	0.01	0.02	0.01
r12	r12	0.98	0	0	1	NA	0	NA	0.5	0.76	0.03	0	0.02	0
r13	r13	0.98	0	0	1	NA	0	NA	0.5	0.89	0.08	0	0.02	0
r14	r14	0.98	0	0	1	NA	0	NA	0.5	0.95	0.33	0	0.02	0
r15	r15	0.98	0	0	1	NA	0	NA	0.5	0.23	0.01	0	0.02	0
r16	r16	0.98	0.21	0.12	1	1	0.12	0.21	0.56	0.96	0.6	0	0.02	0
r17	r17	0.99	0.51	0.35	1	0.96	0.35	0.52	0.68	0.97	0.68	0.01	0.02	0.01
